# Supplementary material for: Total Antioxidant Capacity in Obese and Non-Obese Subjects and Its Association with Anthropo-Metabolic Markers: Systematic Review and Meta-Analysis
Source: Antioxidants (Basel). 2023 Jul 28;12(8):1512. doi: 10.3390/antiox12081512 (PMC10451178; doi:10.3390/antiox12081512)
Supplement: Supplementary file 1 [file antioxidants-12-01512-s001.zip]

Archive with 1 entries (1 files):
- antioxidants-2516633-supplementary.pdf
